# Supplementary material for: Structured 3′ UTRs destabilize mRNAs in plants
Source: Genome Biol. 2024 Feb 22;25:54. doi: 10.1186/s13059-024-03186-x (PMC10885604; doi:10.1186/s13059-024-03186-x)
Supplement: Supplementary file 2 — Additional file 2: Table S1. Summary of primer sequences. [file 13059_2024_3186_MOESM2_ESM.xlsx]

## Sheet: Supplementary Table 1
Supplementary Table 1: Summary of primer sequences
Application	Sequence
For Constructs
For PCHR2-LUC-FM-3' UTR and its derivatives
pri-miR159a XhoⅠ For	CACCTCGAGGTAAAAAACATGACGTGGCCTCTT
pri-miR159a SpeⅠ Rev	AAAACTAGTTTCGGAATCAAAATAATAAC
pri-miR159a-275 XhoⅠ For	CACCTCGAGGTAACGATGGAAGTAGAGCTCCTTAA
pri-miR159a-476 Spe1Ⅰ Rev	AAAACTAGTGAAAGAAGATGTAGAGCTCC
pri-miR159a-274 SpeⅠ Rev	AAAACTAGTTCAGATCAAGATCTATCGAA
pri-miR159a-305 XhoⅠ For	CACCTCGAGGTAACATGAGTTGAGCAGGGTAAAG
pri-miR159a-444 SpeⅠ Rev	AAAACTAGTGAAGAGTAAAAGCCATTAAAG
pri-miR164a XhoⅠ For	CACCTCGAGGTAAATACTACAAACGCCCCTCATG
pri-miR164a SpeⅠ Rev	AAAACTAGTCCTCTAAAAGTTTACTACTAG
pri-miR159a-T1 T7A For	CGAGGTAAAAAACAAGACGTGGCCTCTTC
pri-miR159a-T1 T7A Rev	GAAGAGGCCACGTCTTGTTTTTTACCTCG
pri-miR159a-T1 A49T For	CCTTCTCTCTAAGTTTGTTTAGGGTTAAT
pri-miR159a-T1 A49T Rev	ATTAACCCTAAACAAACTTAGAGAGAAGG
pri-miR159a-T1-1 SpeⅠ Rev	AAAACTAGTAAACTGTAAAGACCTTTAAC
pri-miR159a-T2-1 XhoⅠ For	CACCTCGAGGTAAATGGAAGTAGAGCTCCTTAAAGTTCAAACATGAA
pri-miR159a-T2-1 SpeⅠ Rev	AAAACTAGTTCATGTTTGAACTTTAAGGAGCTCTACTTCCATTTACC
pri-miR159a-T2-2 XhoⅠ For	CACCTCGAGGTAAATGGCTTTTACTCTTCTTTG
pri-miR159a-T2-2 SpeⅠ Rev	AAAACTAGTTTATAACGGAAAATTAAAGA
stem-loop ScaⅠ For	AAAAGTACTGTAAACTAGTCACTTTCTTGAACTT
stem-loop ScaⅠ Rev	AAAAGTACTTCTTGAACTTTCAAGAGGACT
For PFT-FT-FM-3' UTR and its derivatives
PFT For	ATGCCTGCAGGTCCCTAGATCTTTCTGCAGTAGCTTCTGCTC
PFT Rev	TAGGAACCATGGATGATCTTTGATCTTGAACAAACAGGTGG
FT For	CACCATGTCTATAAATATAAGAGACCC
FT Rev	AAGTCTTCTTCCTCCGCAGCCA
pri-miR159a-HiFi For	CTTGGGCTCGAGGTCTTAATAAAACATGACGTGGCCTCTTC
3' UTR-HiFi For	CTTGGGCTCGAGGTCTTAATAGGGACCCTTGTTGGTTCCTG
3' UTR-HiFi Rev	CGATCGGGGAAATTCGAGCTCTTGGGAAAGCCGATCCATGAC
For probes of northern blot
LUC probe (LUC-774) For	TGGATTTCGAGTCGTCTTAATGTA
LUC probe (LUC-1037) Rev	GTAGTCTCAGTGAGCCCATATCCT
For genotyping
se-3 LP	CACCATGGCCGATGTTAATCTTCCTC
se-3 RP	TTATTCCTCTTTGTGGGTGTTAA
LBb1.3	ATTTTGCCGATTTCGGAAC
dcl1-9 LP	GAATACAAAGCGAGTAGGAGTGG
dcl1-9 RP	GCCAATACACTCATCGGTCCAT
BP1	CTCCGTTCAATTTACTGATTGTAC
BP2	TTGAATGGTGCCCGTAACTTTCG
xrn4-6 LP	TCAGATCTTAAGAATCTACCTG
xrn4-6 RP	GACATTCATGTGGTGGCATG
sov LP	AAAAGGCAAACACATCAGTCG
sov RP	CCCGAAATAGCGCTTTAAAAG
For ChIP assay
PCHR2-698 For	CGGCAACGGCATTTCTATATC
PCHR2-910 Rev	TTCAGCCTTGATATGCTTGCC
PCHR2-1467 For	GCGAGAAATTTCTGATCTGCG
PCHR2-1680 Rev	CGCACACACCTTTCTATTTC
LUC-92 For	AGAGATACGCCCTGGTTCCT
LUC-274 Rev	ATAAATAACGCGCCCAACAC
LUC-1274 For	ACTGGGACGAAGACGAACAC
LUC-1509 Rev	CGCGGTTGTTACTTGACTG
UBQ10 For	AGATCCAGGACAAGGAAGGTATTC
UBQ10 Rev	CGCAGGACCAAGTGAAGAGTAG
3' RACE For transcription stop sites identification
LUC inner For (LUC-1411)	ACGATGACGCCGGTGAACTT
LUC outer For (LUC-1531)	AAGTTGCGCGGAGGAGTTGT
3' adapter primer	GCCTTGGCACCCGAGAATTCCATTTTTTTTTTTTTTTTTTVN
3' adapter Rev	GCCTTGGCACCCGAGAATTCCA
For in vitro T7 transcription
LUC-1531 (T7) For	TAATACGACTCACTATAGGGAAGTTGCGCGGAGGAGTTGTG
3' UTR-199 EcoRV For	GATATCTGCAGACAAAAGGACATTCCTC
pri-miR159-226 EcoRV Rev	GATATCGGATCTGACATAAGCAAACTG
LUC-2 For	ATCTACTGGTCTGCCTAAAGG
LUC-2 (T7) Rev	TAATACGACTCACTATAGGGATCCACAACCTTCGCTTCA
For qRT-PCR
LUC-92 For	same as LUC-92 For for ChIP assay
LUC-274 Rev	same as LUC-274 Rev for ChIP assay
LUC-774 For	same as LUC probe (LUC-774) For in northern blot
LUC-1037 Rev	same as LUC probe (LUC-1037) Rev in northern blot
LUC-1531 For	AAGTTGCGCGGAGGAGTTGT
LUC-1650 Rev	CAATTTGGACTTTCCGCCCTTC
F-Box (AT2G18780) For	TTTTACAAGGAAGCACATCGATAA
F-Box (AT2G18780) Rev	GTTGAAAGAGTTTCTGGGTTTGAT
18S rRNA For	GAGGATGTGGCGGGGAATTG
18S rRNA Rev	ATCTAATAAATGCGTCCCTT
FT For	ACTTCAACACTCGCGAGTTTG
FT Rev	CATCGTCATCCTTGTAGTCC
UBQ10 For	same as UBQ10 For for ChIP assay
UBQ10 Rev	same as UBQ10 Rev for ChIP assay
For 3' end target-specific DMS-MaPseq
LUC inner For (LUC-1411)	same as LUC inner For (LUC-1411) for 3' RACE
LUC outer For (LUC-1531)	same as LUC outer For (LUC-1531) for 3' RACE
3' adapter primer	same as 3' adapter primer for 3' RACE
3' adapter Rev	same as 3' adapter Rev for 3' RACE
CAB1 For	AGCCAATAGCAACCTCAGAG
CAB1 Rev	GCATCTGAAGTCCTTGGAAG
For DIM-2P-Seq
sequencing primer	GTTCAGAGTTCTACAGTCCGATTTTTTTTTTTTTTT
RT primer	/5phos/TGGAATTCTCGGGTGCCAAGGAACTCCAGTCAC/iSp18/CACTCA/iSp18/TCTACACGTTCAGAGTTCTACAGTCCGATTTTTTTTTTTTTTTTTTTVN
